# Supplementary material for: Development of Bacteriophage Virus-Like Particle Vaccines Displaying Conserved Epitopes of Dengue Virus Non-Structural Protein 1
Source: Vaccines (Basel). 2021 Jul 2;9(7):726. doi: 10.3390/vaccines9070726 (PMC8310087; doi:10.3390/vaccines9070726)
Supplement: Supplementary file 1 [file vaccines-09-00726-s001.zip]

Archive with 1 entries (1 files):
- vaccines-1269211-supplementary.pptx
